# Supplementary material for: A Comparative Endocrine Trans-Differentiation Approach to Pancreatic Ductal Adenocarcinoma Cells with Different EMT Phenotypes Identifies Quasi-Mesenchymal Tumor Cells as Those with Highest Plasticity
Source: Cancers (Basel). 2021 Sep 17;13(18):4663. doi: 10.3390/cancers13184663 (PMC8466512; doi:10.3390/cancers13184663)
Supplement: Supplementary file 1 [file cancers-13-04663-s001.zip]

Archive with 1 entries (1 files):
- cancers-1303182-supplementary.pdf
